# Supplementary material for: Cardiometabolic Differences in People Living with HIV Receiving Integrase Strand Transfer Inhibitors Compared to Non-nucleoside Reverse Transcriptase Inhibitors: Implications for Current ART Strategies
Source: Viruses. 2024 Apr 10;16(4):582. doi: 10.3390/v16040582 (PMC11054623; doi:10.3390/v16040582)
Supplement: Supplementary file 1 [file viruses-16-00582-s001.zip]

Archive with 1 entries (1 files):
- viruses-2931554-supplementary.pdf
